# Supplementary material for: C5-alkyl and C5-aryl Substituted 5-Deazaflavin as Sensitizers for Photodehalogenation of Aryl Halides
Source: Molecules. 2026 Apr 23;31(9):1400. doi: 10.3390/molecules31091400 (PMC13165051; doi:10.3390/molecules31091400)
Supplement: Supplementary file 1 [file molecules-31-01400-s001.zip]

Archive with 1 entries (1 files):
- molecules-4237622-supplementary.pdf
